# Supplementary material for: Machine-learning-assisted material discovery of oxygen-rich highly porous carbon active materials for aqueous supercapacitors
Source: Nat Commun. 2023 Aug 1;14:4607. doi: 10.1038/s41467-023-40282-1 (PMC10393944; doi:10.1038/s41467-023-40282-1)
Supplement: Supplementary file 2 — Source Data [file 41467_2023_40282_MOESM2_ESM.zip]

Archive with 3 entries (3 files):
- ANNbuildKfold.m
- ANNbuildnew.m
- ANNbuildold.m
