# Supplementary material for: Machine-learning-assisted material discovery of oxygen-rich highly porous carbon active materials for aqueous supercapacitors
Source: Nat Commun. 2023 Aug 1;14:4607. doi: 10.1038/s41467-023-40282-1 (PMC10393944; doi:10.1038/s41467-023-40282-1)
Supplement: Supplementary file 2 — Source Data [file 41467_2023_40282_MOESM2_ESM.zip › ANNbuildKfold.m]

clear;
clc;
%% read data of AC
load raw.mat
load ID.mat


ID_raw=raw(:,1);
C_sp = raw(:,2);
scan_rate = raw(:,3);
S_micro = raw(:,4);
S_meso = raw(:,5);
O_ratio = raw(:,6);
N_ratio = raw(:,7);
electrolyte_type = raw(:,8);


j = 0;
learn_property_old=zeros(length(C_sp),6);
for i = 1:length(C_sp)
    j = j + 1;
    learn_property(j,:) = [S_micro(i) S_meso(i) scan_rate(i) O_ratio(i)...
    N_ratio(i) electrolyte_type(i) ];
    target(j,1) = C_sp(i);
end


target_all=target;;target_old=target(ID_sample,:);target_new=target(ID_this,:);
learn_property_all=learn_property;learn_property_old=learn_property(ID_sample,:);
ID=(1:length(target_all))';

%{
 rng('default');
index = randperm(length(target_old));
target_old = target_old(index,:);
learn_property_old = learn_property_old(index,:);
index_all = randperm(length(target_all));
target_all = target_all(index_all,:);
learn_property_all = learn_property_all(index_all,:); 
%}


randnum = 332;
ANNparameter=7;
numFolds=5;
rng(randnum);
net = feedforwardnet(ANNparameter, 'trainbr');
net.trainParam.showWindow = false;
net.trainParam.max_fail=6;
%net.trainParam.showCommandLine = true;
%[net_old , trainrecord_old]= train(net, learn_property_old', target_old');
rng(randnum);
%[net_new , trainrecord_new]= train(net, learn_property_all', target_all');
%target_predict_1 = net_new(learn_property_old')';

CV_old=cvpartition(length(target_old),'KFold',numFolds);
CV_new=cvpartition(length(target_new),'KFold',numFolds);
cell_net_old=cell(numFolds,1);
cell_trainrecord_old=cell_net_old;
cell_net_new=cell(numFolds,1);
cell_trainrecord_new=cell_net_new;

for nii=1:numFolds
    net.divideFcn='divideind';
    net.divideParam.trainInd=ID(CV_old.training(nii));
    net.divideParam.testInd=ID(CV_old.test(nii));
  
    [cell_net_old{nii} , cell_trainrecord_old{nii}]= train(net, learn_property_old', target_old');
    net_a=cell_net_old{nii};
    target_predict_old(net.divideParam.testInd,1)=net_a(learn_property_old(net.divideParam.testInd,:)')';
    net.divideParam.trainInd=ID([CV_old.training(nii);CV_new.training(nii)]);
    net.divideParam.valInd=ID([CV_old.test(nii);CV_new.test(nii)]);
    [cell_net_new{nii} , cell_trainrecord_new{nii}]= train(net, learn_property', target');
    net_a=cell_net_new{nii};
    target_predict_new(net.divideParam.testInd,1)=net_a(learn_property_all(net.divideParam.testInd,:)')';

end


save("CV_net_old.mat","cell_net_old","cell_trainrecord_old");
save("CV_net_new.mat","cell_net_new","cell_trainrecord_new");
for nii=1:numFolds
    for ni=1:2
        if ni==1
            trainrecord=cell_trainrecord_new{nii};name="newmodel5fold";
        elseif ni==2
            trainrecord=cell_trainrecord_old{nii};name="oldmodel5fold";
        end
        plotperform(trainrecord)
        fig1=gcf;
        set(fig1,'Position',[100 100 600 450]);
        newpos=fig1.Position/100;
        set(fig1,'Paperunits',"inches","Paperposition",newpos);
        [~,~]=mkdir("figures");
        [~,~]=mkdir("figures/plotperform");
        [~,~]=mkdir("figures/plotperform/"+name);
        saveas(gcf,"figures/plotperform/"+name+"/plotperform"+nii+".fig");
        print(gcf,"figures/plotperform/"+name+"/plotperform"+nii+".jpg","-djpeg",'-r100');
        print(gcf,"figures/plotperform/"+name+"/plotperform"+nii+".eps",'-depsc');
    end
end
