# Supplementary material for: Machine-learning-assisted material discovery of oxygen-rich highly porous carbon active materials for aqueous supercapacitors
Source: Nat Commun. 2023 Aug 1;14:4607. doi: 10.1038/s41467-023-40282-1 (PMC10393944; doi:10.1038/s41467-023-40282-1)
Supplement: Supplementary file 2 — Source Data [file 41467_2023_40282_MOESM2_ESM.zip › ANNbuildnew.m]

clear;
clc;
%% read data of AC
load raw.mat
load ID.mat

ID_raw=raw(:,1);
C_sp = raw(:,2);
scan_rate = raw(:,3);
S_micro = raw(:,4);
S_meso = raw(:,5);
O_ratio = raw(:,6);
N_ratio = raw(:,7);
electrolyte_type = raw(:,8);

ID_this=205:288;
ID_sample=1:204;


j = 0;
learn_property=zeros(length(C_sp),6);
for i = 1:length(C_sp)
    j = j + 1;
    learn_property(j,:) = [S_micro(i) S_meso(i) scan_rate(i) O_ratio(i)...
    N_ratio(i) electrolyte_type(i) ];
    target(j,1) = C_sp(i);
end

%{
rng('default');
index = randperm(length(target));
target = target(index,:);
learn_property = learn_property(index,:);
%}

randnum = 568;
rng(randnum);
ANNparameter=7;
net = feedforwardnet(ANNparameter, 'trainbr');
net.trainParam.max_fail=6;
net.trainParam.showWindow = false;
%net.trainParam.showCommandLine = true;
rng(randnum);
[net_new , trainrecord_new]= train(net, learn_property(:,:)', target(:,:)');

save("net_new.mat","net_new","trainrecord_new");

trainrecord=trainrecord_new;name="newmodel";

plotperform(trainrecord)
fig1=gcf;
set(fig1,'Position',[100 100 600 450]);
newpos=fig1.Position/100;
set(fig1,'Paperunits',"inches","Paperposition",newpos);
[~,~]=mkdir("figures");
[~,~]=mkdir("figures/plotperform");
[~,~]=mkdir("figures/plotperform/"+name);
saveas(gcf,"figures/plotperform/"+name+"/plotperform.fig");
print(gcf,"figures/plotperform/"+name+"/plotperform.jpg","-djpeg",'-r100');
print(gcf,"figures/plotperform/"+name+"/plotperform.eps",'-depsc');
